# Supplementary material for: Long-Read Whole Genome Sequencing Elucidates the Mechanisms of Amikacin Resistance in Multidrug-Resistant Klebsiella pneumoniae Isolates Obtained from COVID-19 Patients
Source: Antibiotics (Basel). 2022 Oct 6;11(10):1364. doi: 10.3390/antibiotics11101364 (PMC9598329; doi:10.3390/antibiotics11101364)
Supplement: Supplementary file 1 [file antibiotics-11-01364-s001.zip]

Archive with 1 entries (1 files):
- antibiotics-1954634-tables_suppl.xlsx
