# Supplementary material for: Long-Read Whole Genome Sequencing Elucidates the Mechanisms of Amikacin Resistance in Multidrug-Resistant Klebsiella pneumoniae Isolates Obtained from COVID-19 Patients
Source: Antibiotics (Basel). 2022 Oct 6;11(10):1364. doi: 10.3390/antibiotics11101364 (PMC9598329; doi:10.3390/antibiotics11101364)
Supplement: Supplementary file 1 [file antibiotics-11-01364-s001.zip › antibiotics-1954634-tables_suppl.xlsx]

## Sheet: Table S1 - cgMLST
Table S1. cgMLST profiles for clinical K. pneumoniae isolates studied and reference isolates from Genbank.
Sample	KP1_RS00005	KP1_RS00010	KP1_RS00015	KP1_RS00020	KP1_RS00025	KP1_RS00035	KP1_RS00040	KP1_RS00045	KP1_RS00050	KP1_RS00055	KP1_RS00060	KP1_RS00065	KP1_RS00070	KP1_RS00105	KP1_RS00115	KP1_RS00120	KP1_RS00125	KP1_RS00135	KP1_RS00140	KP1_RS00145	KP1_RS00150	KP1_RS00155	KP1_RS00160	KP1_RS00165	KP1_RS00175	KP1_RS00180	KP1_RS00185	KP1_RS00205	KP1_RS00210	KP1_RS00215	KP1_RS00220	KP1_RS00225	KP1_RS00235	KP1_RS00275	KP1_RS00285	KP1_RS00300	KP1_RS00310	KP1_RS00320	KP1_RS00325	KP1_RS00330	KP1_RS00340	KP1_RS00345	KP1_RS00350	KP1_RS00355	KP1_RS00360	KP1_RS00365	KP1_RS00370	KP1_RS00375	KP1_RS00380
CriePir335	1	1	30	35	37	1	36	28	25	35	35	32	1	1	7	33	40	8	33	34	33	32	2	6	43	6	33	30	1	30	37	4	1	2	16	36	38	36	40	30	39	41	35	34	39	1	1	37	2
CriePir336	1	1	30	35	37	1	36	28	25	35	35	32	1	1	7	33	40	8	33	34	33	32	2	6	43	6	33	30	1	30	37	4	1	2	16	36	38	36	40	30	39	41	35	34	39	1	1	37	2
CriePir342	1	1	30	35	37	1	36	28	25	35	35	32	1	1	7	33	40	8	33	34	33	32	2	6	43	6	33	30	1	30	37	4	1	2	16	36	38	36	40	30	39	41	35	34	39	1	1	37	2
GCA_016916705.1_Russia	1	1	30	35	37	1	36	28	25	35	35	32	1	1	7	33	40	8	33	34	33	32	2	6	43	6	33	30	1	30	37	4	1	2	16	36	38	36	40	30	39	41	35	34	39	1	1	37	2
GCA_003401055.1_USA	1	1	30	35	37	1	36	28	25	35	35	32	1	1	7	33	40	8	33	34	33	32	2	6	43	6	33	30	1	30	37	4	1	2	16	36	38	36	40	30	39	41	35	34	39	1	1	37	2
GCA_013421105.1_Russia	1	1	30	35	37	1	36	28	25	35	35	32	1	1	7	33	40	8	33	34	33	32	2	6	43	6	33	30	1	30	37	4	1	2	16	36	38	36	40	30	39	41	35	34	39	1	1	37	2
GCA_013421315.1_Russia	1	1	30	35	37	1	36	28	25	35	35	32	1	1	7	33	40	8	33	34	33	32	2	6	43	6	33	30	1	30	37	4	1	2	16	36	38	36	40	30	39	41	35	34	39	1	1	37	2
GCA_017310365.1_China	1	1	30	35	37	1	36	28	25	35	35	32	1	1	7	33	40	8	33	34	33	32	2	6	43	6	33	30	1	30	37	4	1	2	16	36	38	36	40	30	39	41	35	34	39	1	1	37	2
GCA_022181145.1_Finland	1	1	30	35	37	1	36	28	25	35	35	32	1	1	7	33	40	8	33	34	33	32	2	6	43	6	33	30	1	30	37	4	1	2	16	36	38	36	40	30	39	41	35	34	39	1	1	37	2
GCA_022988285.1_Germany	1	1	30	35	37	1	36	28	25	35	35	32	1	1	7	33	40	8	33	34	33	32	2	6	43	6	33	30	1	30	37	4	1	2	16	36	38	36	40	30	39	41	35	34	39	1	1	37	2
GCA_009661195.1_Russia	1	1	30	35	37	1	36	28	25	35	35	32	1	1	7	33	40	8	33	34	33	32	2	6	43	6	33	30	1	30	37	4	1	2	16	36	38	36	40	30	39	41	35	34	39	1	1	37	2
cgMLST profiles were obtained using MentaLiST v. 0.2.4
https://github.com/WGS-TB/MentaLiST
Database: www.cgmlst.org, retrieved May 25, 2022
https://www.cgmlst.org/ncs/schema/schema/2187931/
[truncated: 2,311 more columns]

## Sheet: Table S2 - virulence
Table S2. Complete list of virulence genes revealed in clinical K. pneumoniae isolates studied
Isolate	NUM_FOUND	KPHS_23120	acrA	acrB	clpV/tssH	cpsACP	dotU/tssL	entA	entB	entC	entE	entF	fepA	fepB	fepC	fepD	fepG	fes	fimA	fimB	fimC	fimD	fimE	fimF	fimG	fimH	fimI	fimK	fyuA	galF	glf	gnd	hcp/tssD	icmF/tssM	impA/tssA	iroE	irp1	irp2	iucA	iucB	iucC	iucD	iutA	manB	manC	mrkA	mrkB	mrkC	mrkD
CriePir335	87	100.00	100.00	100.00	100.00	99.68	100.00	100.00	100.00	100.00	100.00	100.00	100.00	100.00	100.00	100.00	100.00	100.00	100.00	100.00	100.00	100.00	100.00	100.00	100.00	100.00	100.00	100.00	100.00	100.00	100.00	100.00	100.00	100.00	100.00	100.00	100.00	100.00	100.00	100.00	100.00	100.00	100.00	100.00	100.00	100.00	100.00	100.00	100.00
CriePir336	87	100.00	100.00	100.00	100.00	99.68	100.00	100.00	100.00	100.00	100.00	100.00	100.00	100.00	100.00	100.00	100.00	100.00	100.00	100.00	100.00	100.00	100.00	100.00	100.00	100.00	100.00	100.00	100.00	100.00	100.00	100.00	100.00	100.00	100.00	100.00	100.00	100.00	100.00	100.00	100.00	100.00	100.00	100.00	100.00	100.00	100.00	100.00	100.00
CriePir342	87	100.00	100.00	100.00	100.00	99.68	100.00	100.00	100.00	100.00	100.00	100.00	100.00	100.00	100.00	100.00	100.00	100.00	100.00	100.00	100.00	100.00	100.00	100.00	100.00	100.00	100.00	100.00	100.00	100.00	100.00	100.00	100.00	100.00	100.00	100.00	100.00	100.00	100.00	100.00	100.00	100.00	100.00	100.00	100.00	100.00	100.00	100.00	100.00
[truncated: 39 more columns]

## Sheet: Table S3 - reference comparison
Table S3. Comparison of antibiotic resistance gene, virulence factor and plasmid content for the reference and CriePir isolates
S3.1. Virulence genes
#ID	NUM_FOUND	KP1_RS17225	KP1_RS17230	KP1_RS17240	KP1_RS17280	KP1_RS17340	KP1_RS17345	KP1_RS17355	acrA	acrB	clpV/tssH	dotU/tssL	entA	entB	entC	entE	entF	entS	fepA	fepB	fepC	fepD	fepG	fes	fimA	fimB	fimC	fimD	fimE	fimF	fimG	fimH	fimI	fimK	fur	fyuA/psn	galF	gndA	hcp/tssD	icmF/tssM	iroE	irp1	irp2	iucA	iucB	iucC	iucD	iutA	mrkA
GCA_003401055.1_USA	80	99.48	100.00	100.00	100.00	99.29	100.00	99.68	100.00	100.00	100.00	100.00	100.00	100.00	100.00	100.00	100.00	100.00	100.00	100.00	100.00	100.00	100.00	100.00	100.00	100.00	100.00	100.00	100.00	100.00	100.00	100.00	100.00	100.00	96.47	100.00	100.00	100.00	100.00	89.24	100.00	100.00	100.00	.	.	.	.	100.00	100.00
GCA_009661195.1_Russia	80	99.48	100.00	100.00	100.00	99.29	100.00	99.68	100.00	100.00	100.00	100.00	100.00	100.00	100.00	100.00	100.00	100.00	100.00	100.00	100.00	100.00	100.00	100.00	100.00	100.00	100.00	100.00	100.00	100.00	100.00	100.00	100.00	100.00	96.47	100.00	100.00	100.00	100.00	89.24	100.00	100.00	100.00	.	.	.	.	100.00	100.00
GCA_013421105.1_Russia	83	99.48	100.00	100.00	100.00	99.29	100.00	99.68	100.00	100.00	100.00	100.00	100.00	100.00	100.00	100.00	100.00	100.00	100.00	100.00	100.00	100.00	100.00	100.00	100.00	100.00	100.00	100.00	100.00	100.00	100.00	100.00	100.00	100.00	96.47	100.00	100.00	100.00	100.00	89.24	100.00	100.00	100.00	100.00	100.00	100.00	100.00	100.00;100.00	100.00
GCA_013421315.1_Russia	85	99.48	100.00	100.00	100.00	99.29	100.00	99.68	100.00	100.00	100.00	100.00	100.00	100.00	100.00	100.00	100.00	100.00	100.00	100.00	100.00	100.00	100.00	100.00	100.00	100.00	100.00	100.00	100.00	100.00	100.00	100.00	100.00	100.00	96.47	100.00	100.00	100.00	100.00	89.24	100.00	100.00	100.00	100.00	100.00	100.00	100.00	100.00;100.00	100.00
GCA_017310365.1_China	85	99.48	100.00	100.00	100.00	99.29	100.00	99.68	100.00	100.00	100.00	100.00	100.00	100.00	100.00	100.00	100.00	100.00	100.00	100.00	100.00	100.00	100.00	100.00	100.00	100.00	100.00	100.00	100.00	100.00	100.00	100.00	100.00	100.00	96.47	100.00	100.00	100.00	100.00	89.24	100.00	100.00	100.00	100.00	100.00	100.00	100.00	100.00;100.00	100.00
GCA_022181145.1_Finland	82	99.48	100.00	100.00	100.00	99.29	100.00	99.68	100.00	100.00	100.00	100.00	100.00	100.00	100.00	100.00	100.00	100.00	100.00	100.00	100.00	100.00	100.00	100.00	100.00	100.00	100.00	100.00	100.00	100.00	100.00	100.00	100.00	100.00	96.47	100.00	100.00	100.00	100.00	89.24	100.00	.	100.00	100.00	100.00	100.00	100.00	100.00;100.00	100.00
GCA_022988285.1_Germany	79	99.48	100.00	100.00	100.00	99.29	100.00	99.68	100.00	100.00	100.00	100.00	100.00	100.00	100.00	100.00	100.00	100.00	100.00	100.00	100.00	100.00	100.00	100.00	100.00	100.00	100.00	100.00	100.00	100.00	100.00	100.00	100.00	100.00	96.47	100.00	100.00	100.00	100.00	89.24	100.00	100.00	100.00	.	.	.	.	100.00	100.00
CriePir335	84	99.48	100.00	100.00	100.00	.	100.00	99.68	100.00	100.00	100.00	100.00	100.00	100.00	100.00	100.00	100.00	100.00	100.00	100.00	100.00	100.00	100.00	100.00	100.00	100.00	100.00	100.00	100.00	100.00	100.00	100.00	100.00	100.00	96.47	100.00	100.00	100.00	100.00	89.24	100.00	100.00	100.00	100.00	100.00	100.00	100.00	100.00;100.00	100.00
CriePir342	84	99.48	100.00	100.00	100.00	.	100.00	99.68	100.00	100.00	100.00	100.00	100.00	100.00	100.00	100.00	100.00	100.00	100.00	100.00	100.00	100.00	100.00	100.00	100.00	100.00	100.00	100.00	100.00	100.00	100.00	100.00	100.00	100.00	96.47	100.00	100.00	100.00	100.00	89.24	100.00	100.00	100.00	100.00	100.00	100.00	100.00	100.00;100.00	100.00
VFDB, 20 August 2022
http://www.mgc.ac.cn/VFs/main.htm
S3.2. AMR genes
#ID	NUM_FOUND	OqxA_1	OqxB_1	aac(3)-IIa_6	aac(6')-Ib-cr_1	ant(2'')-Ia_1	ant(3'')-Ia_1	aph(3')-VIa_1	blaCTX-M-15_1	blaOXA-1_1	blaOXA-48_1	blaSHV-182_1	blaTEM-1B_1	catA1_1	dfrA1_8	fosA_3	qacE_1	qnrS1_1	sul1_5	tet(A)_6
GCA_003401055.1_USA	15	+	+	+	+	-	-	-	+	+	+	+	+	-	+	+	+	+	+	+
GCA_009661195.1_Russia	11	+	+	-	+	-	-	-	-	+	+	+	-	-	+	+	+	-	+	+
GCA_013421105.1_Russia	17	+	+	-	+	+	+	-	+	+	+	+	+	+	+	+	+	+	+	+
GCA_013421315.1_Russia	14	+	+	-	+	-	-	+	+	+	+	+	+	+	+	+	-	+	-	+
GCA_017310365.1_China	18	+	+	-	+	+	+	-	+	+	+	+	+	+	+	+	+	+	+	+
GCA_022181145.1_Finland	17	+	+	-	+	+	+	-	+	+	+	+	+	+	+	+	+	+	+	+
GCA_022988285.1_Germany	17	+	+	-	+	+	+	-	+	+	+	+	+	+	+	+	+	+	+	+
CriePir335	17	+	+	-	+	+	+	-	+	+	+	+	+	+	+	+	+	+	+	+
CriePir342	18	+	+	-	+	+	+	+	+	+	+	+	+	+	+	+	+	+	+	+
Resfinder 4.0, 20 August 2022
https://cge.cbs.dtu.dk/services/ResFinder/
S.3.3. Plasmid replicons
#ID	NUM_FOUND	Col(BS512)	Col(MG828)	Col(pHAD28)	Col156	Col440II	ColRNAI	ColpVC	IncFIB(pNDM-Mar)	IncHI1B(pNDM-MAR)	IncL	IncQ1	IncR
GCA_003401055.1_USA	6	-	+	+	-	+	+	-	-	-	+	-	+
GCA_009661195.1_Russia	6	+	-	+	+	+	-	-	-	-	+	-	+
GCA_013421105.1_Russia	4	-	-	+	-	+	-	-	-	+	-	-	+
GCA_013421315.1_Russia	8	-	-	+	-	+	-	+	+	+	+	+	+
GCA_017310365.1_China	4	-	-	-	-	-	-	-	+	+	+	-	+
GCA_022181145.1_Finland	4	-	-	+	-	+	-	-	-	+	-	-	+
GCA_022988285.1_Germany	4	-	-	+	-	+	-	-	-	+	-	-	+
CriePir335	4	-	-	+	-	+	-	-	-	+	-	-	+
CriePir342	5	-	-	+	-	+	-	-	-	+	-	+	+
PlasmidFinder 4.0, 20 August 2022
https://cge.cbs.dtu.dk/services/PlasmidFinder
[truncated: 37 more columns]
